# Supplementary material for: Identification of a metabolomic signature associated with feed efficiency in beef cattle
Source: BMC Genomics. 2019 Jan 7;20:8. doi: 10.1186/s12864-018-5406-2 (PMC6323741; doi:10.1186/s12864-018-5406-2)
Supplement: Supplementary file 1 — Experiment information of animals including group, birth, days of life at before feedlot (− 21 days), father, residual feed intake and residual feed intake adjusted by age as a covariate. The FE groups had different ages (P < 0.05). To perform the Network analysis, the phenotype was adjusted by age, fitted as a covariate. (CSV 905 bytes) [file 12864_2018_5406_MOESM1_ESM.csv]

GROUP	ANIMAL	BIRTH	LIVEDAYS	FATHER	RFI	RFI_adjusted
HFE	20	19/09/2011	611	IbopCFM	-2.0079	-1.425710325
HFE	31	09/09/2011	621	JaraguaCFM	-1.5475	-0.634412041
HFE	52	15/10/2011	585	HerculesCFM	-1.4997	-1.777845864
HFE	58	23/08/2011	638	VanBasten	-1.4145	0.061115041
HFE	35	25/09/2011	605	HerculesCFM	-1.3857	-1.002049296
HFE	36	18/09/2011	612	IbopCFM	-1.2224	-0.607120497
HFE	34	09/11/2011	560	HerculesCFM	-1.0402	-2.145591574
HFE	64	17/10/2011	583	IbopCFM	-0.9489	-1.293225521
LFE	99	07/11/2011	562	NurmahalVR	1.3774	0.338188083
LFE	84	09/11/2011	560	NurmahalVR	1.5671	0.461708426
LFE	87	30/10/2011	570	HerculesCFM	1.6021	0.82760671
LFE	78	20/11/2011	549	3919CFM	1.6472	0.177820314
LFE	19	05/09/2011	625	VanBasten	1.7527	2.798147272
LFE	29	11/11/2011	558	ColiseCFM	1.9263	0.754728769
LFE	57	09/10/2011	591	HerculesCFM	2.0528	1.973193107
LFE	95	03/11/2011	566	NurmahalVR	2.4003	1.493447396
