# Supplementary material for: Identification of a metabolomic signature associated with feed efficiency in beef cattle
Source: BMC Genomics. 2019 Jan 7;20:8. doi: 10.1186/s12864-018-5406-2 (PMC6323741; doi:10.1186/s12864-018-5406-2)
Supplement: Supplementary file 2 — Important features in blue module in negative acquisition mode. Mass/charge ratio (m/z); Gene significance (GS); Module Membership (MM); Feature connectivity within the module (Kwithin); Adducts; Highest abundance group; Adducts; Matched Compound (KEGG by mummichog); Mass difference between m/z and matched compound. (CSV 6 kb) [file 12864_2018_5406_MOESM2_ESM.csv]

Feature	m/z	rt	GS	GS (p-value)	FM (p-value)	Kwitin	Highest Abundance	Adducts	Matched.Compound	Mass.Diff
11.01_225.2565m/z	225.25649	11.0064	0.626146334	0.012516622	5.93E-06	35.84929012	LFE	-	-	-
11.61_114.1398n	227.27229	11.6099	0.827519709	0.000140352	0.007602111	6.676491268	LFE	-	-	-
5.27_239.1288m/z	239.12879	5.2659	0.520594773	0.04663147	4.13E-05	19.75440741	LFE	M-H+O[-]	C01760( (6S,9R)-Vomifoliol)	4.39332E-05
11.88_241.2893m/z	241.28932	11.8787	0.537653172	0.038722346	5.82E-09	48.32067804	LFE	-	-	-
11.79_253.2904m/z	253.29041	11.7906	0.577935688	0.02403791	2.94E-06	37.22502136	LFE	-	-	-
1.40_259.0534m/z	259.05341	1.3978	0.566300559	0.027748342	0.000661642	10.68145851	LFE	M+Cl[-]	C00766(2,3-Dihydroflavone)	0.0008052
9.73_269.2863m/z	269.28632	9.7332	0.639243781	0.010295027	1.37E-05	26.78745479	LFE	-	-	-
9.98_269.2866m/z	269.28662	9.9799	0.623886356	0.012934901	7.92E-07	39.76890981	LFE	-	-	-
10.34_271.3018m/z	271.30181	10.3411	0.56108767	0.029544554	0.000808363	11.62657664	LFE	-	-	-
10.46_271.3021m/z	271.30210	10.4557	0.648808363	0.008876951	1.70E-06	36.63366488	LFE	-	-	-
10.07_271.3022m/z	271.30223	10.0724	0.659589656	0.007466858	1.61E-06	36.44522675	LFE	-	-	-
12.54_281.3245m/z	281.32453	12.5351	0.520484491	0.046686197	1.48E-08	50.56894602	LFE	-	-	-
10.24_250.3271n	295.30441	10.2354	0.606824514	0.016453051	4.36E-07	42.77414909	LFE	-	-	-
12.89_295.3301m/z	295.33007	12.8919	0.605251658	0.016811078	1.02E-05	28.3340247	LFE	-	-	-
10.44_297.3202m/z	297.32022	10.4424	0.673914215	0.005872384	0.000140455	20.40103283	LFE	-	-	-
10.61_297.3203m/z	297.32027	10.6055	0.52139333	0.046236603	7.48E-05	22.35880168	LFE	-	-	-
11.02_299.3357m/z	299.33573	11.0152	0.593601512	0.019653087	2.77E-06	36.37007309	LFE	-	-	-
10.92_299.3362m/z	299.33620	10.9227	0.556047768	0.031363235	5.56E-05	22.19467638	LFE	-	-	-
11.78_286.3665n	321.28444	11.7773	0.629851992	0.011853574	1.01E-06	41.4908764	LFE	-	-	-
10.13_325.1847m/z	325.18468	10.1341	0.659757798	0.007446357	0.000423108	18.7761431	LFE	-	-	-
12.55_327.3300m/z	327.33005	12.5527	0.567820285	0.027240583	0.002601126	6.458845792	LFE	-	-	-
23.50_347.9222m/z	347.92215	23.5049	0.529871057	0.042195467	0.011951003	4.763146576	LFE	-	-	-
12.54_175.1622n	349.31703	12.5351	0.562616301	0.029008996	6.14E-11	51.27795536	LFE	-	-	-
11.00_362.2563m/z	362.25625	11.0020	0.593696203	0.019628597	0.002987665	10.21319118	LFE	-	-	-
12.90_364.3125m/z	364.31255	12.8963	0.533206586	0.040679641	0.001865226	8.829732254	LFE	-	-	-
10.45_365.3120m/z	365.31203	10.4469	0.53762571	0.038734215	0.001345962	10.10555866	LFE	-	-	-
12.18_367.2397m/z	367.23966	12.1826	0.6498321	0.008734737	0.016714481	4.178450359	LFE	-	-	-
11.79_344.2776n	389.27576	11.7906	0.691450628	0.004300127	1.90E-05	31.85596743	LFE	-	-	-
11.01_408.2696n	429.24426	11.0108	0.586172804	0.021648481	1.20E-06	36.12350268	LFE	-	-	-
7.25_431.0407m/z	431.04065	7.2484	0.514139595	0.049915399	1.97E-05	22.41018648	LFE	-	-	-
23.48_464.8613m/z	464.86127	23.4829	0.573385231	0.025441089	0.00039448	10.99585019	LFE	-	-	-
12.64_473.3041m/z	473.30415	12.6364	0.599886834	0.018077537	8.58E-10	46.03284062	LFE	-	-	-
11.61_477.4777m/z	477.47772	11.6099	0.772398806	0.000738107	0.004158066	7.758423157	LFE	-	-	-
11.61_444.2543n	481.27218	11.6143	0.785342708	0.000521799	0.004381595	7.130445595	LFE	-	-	-
10.98_491.2248m/z	491.22484	10.9843	0.564258055	0.028442002	5.93E-05	29.07810302	LFE	-	-	-
11.01_497.2390m/z	497.23898	11.0064	0.5801505	0.023376632	8.49E-06	34.68205858	LFE	-	-	-
11.02_565.2230m/z	565.22300	11.0152	0.561596332	0.029365523	0.000102325	25.58615461	LFE	M+CH3COO[-]	C01593(Limonoate)	0.0054903
12.54_586.5863n	585.57899	12.5351	0.53512077	0.039828243	2.41E-09	51.67749097	LFE	-	-	-
11.79_566.3446n	587.22999	11.7906	0.524115724	0.044909	1.25E-06	36.57215906	LFE	-	-	-
11.79_592.4523m/z	592.45234	11.7861	0.570245225	0.026444984	0.000216928	13.3163209	LFE	-	-	-
11.78_594.2579m/z	594.25787	11.7817	0.56752452	0.027338847	0.000215937	17.75318058	LFE	-	-	-
12.65_635.5335m/z	635.53350	12.6452	0.53023893	0.042026263	5.87E-07	35.87234182	LFE	-	-	-
12.61_641.5294m/z	641.52940	12.6100	0.627284321	0.012310016	5.05E-08	40.73256603	LFE	-	-	-
11.87_647.4407m/z	647.44068	11.8743	0.562178198	0.02916173	0.000308127	16.64600659	LFE	-	-	-
12.54_647.5490m/z	647.54897	12.5351	0.570923395	0.026225667	1.91E-09	51.35814095	LFE	-	-	-
12.53_616.5247n	653.56724	12.5307	0.541839259	0.036944699	2.71E-09	52.3863375	LFE	-	-	-
11.80_659.4356m/z	659.43558	11.7994	0.663440078	0.007008348	6.57E-05	19.54406704	LFE	-	-	-
11.79_665.4900m/z	665.49003	11.7906	0.675370733	0.005726689	5.24E-06	33.98245664	LFE	-	-	-
1.02_668.7817m/z	668.78170	1.0234	-0.526632574	0.043706923	0.004060176	6.613683228	HFE	-	-	-
12.76_677.2728m/z	677.27278	12.7598	0.520680652	0.046588886	3.85E-06	26.89794725	LFE	-	-	-
12.54_690.5465m/z	690.54652	12.5351	0.530980234	0.041686827	3.14E-09	46.99143465	LFE	-	-	-
12.53_699.5600m/z	699.56005	12.5263	0.564628707	0.028315161	2.07E-08	43.86124944	LFE	-	-	-
12.62_709.5448m/z	709.54476	12.6232	0.582670849	0.022641075	5.59E-08	39.12057548	LFE	-	-	-
12.54_670.5264n	715.53919	12.5395	0.560474032	0.029761629	6.54E-11	53.06670335	LFE	-	-	-
11.87_721.4664m/z	721.46644	11.8699	0.565278367	0.028093873	9.38E-08	39.47300641	LFE	-	-	-
12.54_686.5872n	721.55657	12.5351	0.551175216	0.033200407	2.39E-09	52.21974697	LFE	-	-	-
11.10_778.5138n	777.50657	11.1033	0.546919612	0.034870036	0.004570509	5.162427017	HFE	-	-	-
12.62_777.5400m/z	777.54004	12.6232	0.607415896	0.016319965	5.93E-08	38.44319536	LFE	-	-	-
12.54_802.5461n	783.52824	12.5351	0.527037093	0.043515966	1.91E-09	52.05157694	LFE	-	-	-
12.54_789.5452m/z	789.54521	12.5351	0.55830666	0.030537973	1.28E-09	52.3029336	LFE	-	-	-
12.39_805.7583m/z	805.75826	12.3897	0.578822994	0.0237713	0.001280441	8.272657004	LFE	-	-	-
12.05_823.2309m/z	823.23085	12.0461	0.580549374	0.023259026	6.01E-07	32.24771802	LFE	-	-	-
12.54_936.8183n	957.80737	12.5395	0.522912228	0.045492371	3.74E-08	47.70029447	LFE	-	-	-
12.54_1025.7937m/z	1025.79368	12.5351	0.520486179	0.046685359	4.10E-09	51.36307946	LFE	-	-	-
12.39_1083.7217m/z	1083.72167	12.3853	0.644004003	0.009568744	4.96E-05	18.2766851	LFE	-	-	-
