# Supplementary material for: Identification of a metabolomic signature associated with feed efficiency in beef cattle
Source: BMC Genomics. 2019 Jan 7;20:8. doi: 10.1186/s12864-018-5406-2 (PMC6323741; doi:10.1186/s12864-018-5406-2)
Supplement: Supplementary file 3 — Important features in blue module in positive acquisition mode. Mass/charge ratio (m/z); Gene significance (GS); Module Membership (MM); Feature connectivity within the module (Kwithin); Adducts; Highest abundance group; Adducts; Matched Compound (KEGG by mummichog); Mass difference between m/z and matched compound. (CSV 3 kb) [file 12864_2018_5406_MOESM3_ESM.csv]

Feature	m/z	rt	GS	GS (p-value)	FM (p-value)	Kwitin	Highest Abundance	Adducts	Matched.Compound	Mass.Diff
1.14_155.0647m/z	155.0647	1.1448	0.641969685	0.009874057	0.011712074	6.799696152	LFE	-	-	-
10.49_295.3011m/z	295.3011	10.4934	0.565150487	0.028137328	0.005583375	9.483056462	LFE	M-H2O+H[1+]	C01607(Phytanic acid)	0.001608433
10.65_318.2978n	319.3051	10.6476	0.528079379	0.043026797	1.73E-06	37.63202929	LFE	-	-	-
10.73_272.3082n	295.3023	10.7269	0.655341283	0.007999759	1.50E-07	42.35491706	LFE	M-H2O+H[1+]	C01607(Phytanic acid)	0.002807933
10.73_298.3257n	321.3213	10.7313	0.651137266	0.00855602	9.35E-06	30.70908619	LFE	-	-	-
10.76_293.2885m/z	293.2885	10.7621	0.548931741	0.034072947	3.41E-06	34.22526534	LFE	-	-	-
10.91_222.2332n	267.2105	10.9119	0.597167048	0.018746931	0.000215286	23.33825572	LFE	M-H2O+H[1+]	C00376(Retinal)	0.000176867
11.15_322.3299n	323.3372	11.1498	0.525206308	0.044385158	8.35E-05	26.34619719	LFE	-	-	-
11.30_208.2516n	209.2606	11.2996	0.613974372	0.014898952	6.53E-08	46.64015571	LFE	-	-	-
11.31_207.2251n	271.2409	11.3084	0.624525915	0.012815447	9.93E-09	50.09505015	LFE	M-CO2+H[1+]	C00410 (Progesterone)	0.001157667
11.31_333.2204m/z	333.2204	11.3084	0.61659215	0.01435925	1.22E-07	46.28626961	LFE	-	-	-
11.37_300.3471n	323.3363	11.3701	0.578384644	0.023902729	1.62E-07	43.32505004	LFE	-	-	-
11.74_285.2548m/z	285.2548	11.7357	0.6158883	0.014502851	7.49E-05	24.37328316	LFE	-	-	-
11.85_471.2170m/z	471.2170	11.8459	0.551945928	0.032904565	2.23E-05	29.7971205	LFE	-	-	-
12.00_391.2741m/z	391.2741	12.0045	0.531571504	0.041417553	9.24E-07	39.8249632	LFE	-	-	-
12.03_569.3849m/z	569.3849	12.0265	0.663302261	0.007024368	0.002391568	12.48996043	LFE	-	-	-
12.12_402.3597n	403.3670	12.1234	0.532459394	0.041015625	1.87E-05	28.88604427	LFE	-	-	-
12.15_1262.9859n	643.4912	12.1454	0.594742055	0.019359655	1.53E-05	27.7104267	LFE	-	-	-
12.15_316.2782n	299.2749	12.1543	0.620597124	0.013562947	2.03E-08	47.46117947	LFE	-	-	-
12.16_219.2823m/z	219.2823	12.1587	0.604737721	0.016929354	2.65E-09	51.26584853	LFE	-	-	-
12.17_368.2967m/z	368.2967	12.1719	0.537713627	0.038696228	0.000479292	19.35172473	LFE	-	-	-
12.19_253.2132n	570.4461	12.1851	0.590877882	0.020367581	0.016903231	6.995283086	LFE	-	-	-
12.19_293.7433m/z	293.7433	12.1851	0.635691069	0.010864546	0.000111955	24.84970621	LFE	-	-	-
12.26_440.2620n	423.2587	12.2644	0.574229038	0.025176313	7.99E-12	55.24523831	LFE	M-HCOOK+H[1+]	C01593 (Limonoate)	0.002427867
12.28_254.2220n	287.2734	12.2820	0.554396686	0.031976976	4.94E-10	51.89990083	LFE	-	-	-
12.43_180.6815m/z	180.6815	12.4318	0.586034266	0.021687105	0.000191494	23.66754678	LFE	-	-	-
12.44_435.3862m/z	435.3862	12.4406	-0.652922933	0.008316163	0.018487015	5.911230564	HFE	-	-	-
12.48_300.3397n	345.3190	12.4847	0.564818699	0.02825031	1.61E-05	29.42281914	LFE	-	-	-
12.48_356.9910m/z	356.9910	12.4759	-0.621379977	0.013411372	0.030505861	4.85024674	HFE	-	-	-
12.68_438.4177m/z	438.4177	12.6829	-0.600725649	0.017874838	0.020440493	5.710142342	HFE	-	-	-
12.89_790.5814n	835.5239	12.8900	0.55913594	0.030239147	5.11E-07	42.48003983	LFE	-	-	-
12.91_567.4372m/z	567.4372	12.9120	0.528461235	0.042848608	0.00417578	9.640909798	LFE	-	-	-
12.93_273.2966m/z	273.2966	12.9252	0.578234201	0.023947963	0.000343715	20.92977028	LFE	-	-	-
12.94_205.2640m/z	205.2640	12.9385	0.546752717	0.034936772	1.59E-06	42.8988517	LFE	-	-	-
14.35_522.4930m/z	522.4930	14.3526	-0.527353314	0.043367123	0.016231525	6.28876417	HFE	-	-	-
14.36_563.5535m/z	563.5535	14.3571	-0.563977248	0.028538383	0.006913091	7.921733871	HFE	-	-	-
5.66_1184.8348n	604.4156	5.6604	0.560318116	0.029816975	0.018926129	5.605572299	LFE	-	-	-
9.43_267.2678m/z	267.2678	9.4272	0.543516013	0.036250033	0.001172471	14.11346496	LFE	M-H2O+H[1+]	C01530(Stearic acid)	0.000415567
9.80_157.1468m/z	157.1468	9.8017	0.68957857	0.00444993	0.002386141	10.8167957	LFE	-	-	-
